# Supplementary material for: A Delphi Survey on the Validity and Feasibility of a Healthcare-Associated Infection Surveillance System for Traditional Korean Medicine Hospitals in South Korea
Source: Healthcare (Basel). 2025 Apr 25;13(9):991. doi: 10.3390/healthcare13090991 (PMC12071445; doi:10.3390/healthcare13090991)
Supplement: Supplementary file 1 [file healthcare-13-00991-s001.zip]

Archive with 1 entries (1 files):
- healthcare-3487192-supplementary.pdf
